# Supplementary material for: Standardized Pomegranate (Pomella®) and Red Maple (Maplifa®) Extracts and Their Phenolics Protect Type I Collagen by the Inhibition of Matrix Metalloproteinases, Collagenase, and Collagen Cross-Linking
Source: Molecules. 2022 Nov 16;27(22):7919. doi: 10.3390/molecules27227919 (PMC9696304; doi:10.3390/molecules27227919)
Supplement: Supplementary file 1 [file molecules-27-07919-s001.zip]

Archive with 1 entries (1 files):
- molecules-2008670-supplementary.pdf
